# Supplementary material for: Three-Dimensional Infinite Cluster Function as a Descriptor of Through-Plane Effective Conductivity in Porous Electrodes of Membrane Electrode Assemblies
Source: Materials (Basel). 2026 Feb 24;19(5):835. doi: 10.3390/ma19050835 (PMC12986540; doi:10.3390/ma19050835)
Supplement: Supplementary file 1 [file materials-19-00835-s001.zip]

Archive with 1 entries (1 files):
- materials-4057605-supplementary.pdf
